# Supplementary material for: Sensory Acceptability and Sensory Profiles of Flavoured Foods for Special Medical Purposes: A Quantitative Descriptive Analysis
Source: J Clin Med. 2026 Mar 13;15(6):2188. doi: 10.3390/jcm15062188 (PMC13027257; doi:10.3390/jcm15062188)
Supplement: Supplementary file 1 [file jcm-15-02188-s001.zip]

Archive with 2 entries (2 files):
- Supplementary Materials S2.pdf
- Supplementary Materials S1.pdf
